# Supplementary material for: Field investigation of the bearing behavior of grouted gravel pile composite foundations in Karst Terrain
Source: PLoS One. 2026 May 13;21(5):e0348701. doi: 10.1371/journal.pone.0348701 (PMC13170866; doi:10.1371/journal.pone.0348701)
Supplement: S1 Dataset — (ZIP) [file pone.0348701.s001.zip]

Archive with 8 entries (7 files):
- Supporting Information/
- Supporting Information/Axial force-depth curves.xlsx
- Supporting Information/Horizontal displacements for section DK123+319.xlsx
- Supporting Information/Lateral earth pressure distribution with depth and radial distance from the pile centerline.xlsx
- Supporting Information/Load-settlement curves.xlsx
- Supporting Information/Pore water pressure distribution with depth and radial distance from the pile centerline.xlsx
- Supporting Information/Surface and stratified settlements time-history curves for section DK123+319.xlsx
- Supporting Information/Variation of soil pressure and pore water pressure in section DK123+319.xlsx
