# Supplementary material for: Field investigation of the bearing behavior of grouted gravel pile composite foundations in Karst Terrain
Source: PLoS One. 2026 May 13;21(5):e0348701. doi: 10.1371/journal.pone.0348701 (PMC13170866; doi:10.1371/journal.pone.0348701)
Supplement: S1 Dataset — (ZIP) [file pone.0348701.s001.zip › Supporting Information/Axial force-depth curves.xlsx]

## Sheet: 1#-pile
										Depth(m)
Load(kN)	358.4kN	537.6kN	716.8kN	896kN	1075.2kN	1254.4kN	1433.6kN	1612.8kN	1792kN
Axial force (kN)	352	531	701	880	1055	1245.4	1408.6	1606.8	1792	0
Axial force (kN)	351.164	529.208	698.188	875.969	1049.89	1238.56	1400.96	1595.83	1775.37	1.25
Axial force (kN)	347.043	525.138	691.418	862.313	1036.41	1216.89	1384.76	1570.52	1748.35	3.75
Axial force (kN)	335.763	512.352	673.183	838.617	1007.26	1179.16	1354.07	1539.26	1708.07	6.25
Axial force (kN)	330.018	487.926	648.011	808.447	975.061	1138.62	1314.48	1497.16	1664.62	8.75
Axial force (kN)	319.003	463.487	612.201	758.364	936.485	1088.78	1259.76	1432.17	1591.31	11.25
Axial force (kN)	228.92	427.018	548.008	721.562	878.763	1011.07	1171.79	1330.36	1478.18	13.75

## Sheet: 2#-pile
								Depth(m)
Load(kN)	600kN	800kN	1000kN	1200kN	1400kN	1600kN	1800kN
Axial force (kN)	589.5	790	985	1186	1378	1588	1788	0
Axial force (kN)	586.051	784.258	979.157	1179.45	1369.64	1579.44	1778.12	1.25
Axial force (kN)	578.754	769.922	963.921	1164.12	1352.3	1561.03	1756.16	3.75
Axial force (kN)	563.49	748.766	936.814	1128.02	1322.34	1525.06	1715.69	6.25
Axial force (kN)	542.42	721.827	906.865	1089.24	1283.67	1486.27	1672.06	8.75
Axial force (kN)	512.445	677.111	870.987	1041.56	1230.24	1420.81	1598.41	11.25
Axial force (kN)	458.712	644.251	817.302	967.223	1144.33	1319.8	1484.78	13.75
