# Supplementary material for: Field investigation of the bearing behavior of grouted gravel pile composite foundations in Karst Terrain
Source: PLoS One. 2026 May 13;21(5):e0348701. doi: 10.1371/journal.pone.0348701 (PMC13170866; doi:10.1371/journal.pone.0348701)
Supplement: S1 Dataset — (ZIP) [file pone.0348701.s001.zip › Supporting Information/Horizontal displacements for section DK123+319.xlsx]

## Sheet: Sheet1
2024.3.25	2024.4.10	2024.4.29	2024.5.24	2024.6.24	2024.8.10	2024.9.1	2024.9.30	2024.10.30	2025.1.30	2025.3.30	Depth(m)
1.48104	4.35427	6.72393	8.14573	11.3448	13.3294	15.1955	16.7654	16.8246	17.2393	17.5948	0
1.62915	4.41351	6.8128	7.73104	11.2263	13.122	14.9882	16.6173	16.6469	17.0616	17.5948	1
2.01422	2.99171	4.56161	4.88744	7.109	10.2784	12.6481	14.1884	16.173	15.936	16.3507	2
1.86611	2.78436	4.08768	4.35427	6.66469	9.47867	12.0853	12.8555	15.8175	14.9882	15.2844	3
1.71801	2.51777	3.82109	4.05806	6.3981	9.36019	11.4633	12.4111	14.3957	13.5664	13.6848	4
1.59953	2.54739	3.82109	4.05806	6.30924	9.03436	10.5154	11.8483	12.3815	12.263	12.263	5
1.36256	2.57701	3.76185	4.2654	6.45735	8.67891	9.62678	11.2855	11.9076	11.3152	11.1967	6
1.09597	2.60664	3.93957	4.53199	6.3981	8.2346	9.06398	10.6931	11.0782	10.4858	10.3081	7
0.91825	2.39929	3.79147	4.38389	6.1019	7.58294	8.76777	9.86374	9.89336	9.18246	9.24171	8
0.77014	2.34005	3.52488	4.14692	5.77607	6.75355	7.96801	8.82701	8.70853	7.99763	8.11611	9
0.68128	2.31043	3.28791	4.23578	5.27251	5.92417	7.07938	7.87915	7.40521	7.40521	7.34597	10
0.53317	2.01422	3.16943	3.96919	5.06517	5.56872	6.69431	7.109	5.92417	6.33886	6.45735	11
0.50355	1.68839	2.60664	3.28791	4.1173	4.70972	5.92417	6.04265	5.03555	5.09479	5.33175	12
0.50355	1.06635	1.62915	2.19194	3.37678	3.22867	4.88744	5.59834	4.20616	3.61374	3.73223	13
0.32583	0.42938	0.55521	0.59953	0.81398	0.95118	1.82109	2.68009	3.02133	1.77725	2.48815	14
0.17772	0.17772	0.17772	0.17772	0.17772	0.17772	0.17772	0.17772	0.05924	0.05924	0.05924	15
