# Supplementary material for: Field investigation of the bearing behavior of grouted gravel pile composite foundations in Karst Terrain
Source: PLoS One. 2026 May 13;21(5):e0348701. doi: 10.1371/journal.pone.0348701 (PMC13170866; doi:10.1371/journal.pone.0348701)
Supplement: S1 Dataset — (ZIP) [file pone.0348701.s001.zip › Supporting Information/Lateral earth pressure distribution with depth and radial distance from the pile centerline.xlsx]

## Sheet: 1#-pile
Pile #1 (600mm)	Pile #1 (950mm)	Depth (m)
0.35147	0.21822	2.5
0.31416	0.12754	5
0.40996	0.20484	7.5
0.29982	0.16341	10
0.32414	0.08807	12.5

## Sheet: 2#-pile
Pile #2 (600mm)	Pile #2 (950mm)	Depth (m)
0.32483	0.1987	2.5
0.26744	0.10384	5
0.37464	0.21412	7.5
0.26653	0.17652	10
0.28601	0.07636	12.5
