# Supplementary material for: Field investigation of the bearing behavior of grouted gravel pile composite foundations in Karst Terrain
Source: PLoS One. 2026 May 13;21(5):e0348701. doi: 10.1371/journal.pone.0348701 (PMC13170866; doi:10.1371/journal.pone.0348701)
Supplement: S1 Dataset — (ZIP) [file pone.0348701.s001.zip › Supporting Information/Load-settlement curves.xlsx]

## Sheet: Sheet1
1#-pile		2#-pile
Load(kN)	Settlement mm	Load(kN)	Settlement mm
0	0	0	0
358.4	0.55	400	0.56
537.6	0.97	600	0.98
716.8	1.18	800	1.37
896	1.53	1000	1.82
1075.2	1.95	1200	2.4
1254.4	2.78	1400	3.26
1433.6	3.64	1600	3.99
1612.8	4.96	1800	12.39
1792	18.86
