# Supplementary material for: Field investigation of the bearing behavior of grouted gravel pile composite foundations in Karst Terrain
Source: PLoS One. 2026 May 13;21(5):e0348701. doi: 10.1371/journal.pone.0348701 (PMC13170866; doi:10.1371/journal.pone.0348701)
Supplement: S1 Dataset — (ZIP) [file pone.0348701.s001.zip › Supporting Information/Pore water pressure distribution with depth and radial distance from the pile centerline.xlsx]

## Sheet: 1#-pile
Pile #1 (600mm)	Pile #1 (950mm)	Depth (m)
0.04881	0.01518	2.5
0.08268	0.03824	5
0.10621	0.05608	10
0.17046	0.08784	15
0.17271	0.14342	17.5

## Sheet: 2#-pile
Pile #2 (600mm)	Pile #2 (950mm)	Depth (m)
0.06072	0.00566	2.5
0.09587	0.02919	5
0.1417	0.04159	10
0.17019	0.0768	15
0.17257	0.12716	17.5
