# Supplementary material for: Field investigation of the bearing behavior of grouted gravel pile composite foundations in Karst Terrain
Source: PLoS One. 2026 May 13;21(5):e0348701. doi: 10.1371/journal.pone.0348701 (PMC13170866; doi:10.1371/journal.pone.0348701)
Supplement: S1 Dataset — (ZIP) [file pone.0348701.s001.zip › Supporting Information/Surface and stratified settlements time-history curves for section DK123+319.xlsx]

## Sheet: Sheet1
Time	Height（m）
	Height of embankments
2024.3.5	0
2024.3.10	0
2024.3.15	0
2024.3.25	0.2
2024.3.26	0.4
2024.4.1	0.6
2024.4.5	0.6
2024.4.10	0.6
2024.4.15	0.6
2024.4.20	0.6
2024.4.29	0.9
2024.5.6	1.2
2024.5.13	1.5
2024.5.17	1.8
2024.5.22	2.1
2024.5.24	2.4
2024.5.28	2.7
2024.6.2	3
2024.6.8	3.3
2024.6.12	3.6
2024.6.24	3.87
2024.7.4	4.15
2024.7.10	4.15
2024.7.20	4.15
2024.8.1	4.15
2024.8.10	4.15
2024.8.26	4.42
2024.8.31	4.7
2024.9.1	4.7
2024.9.5	4.7
2024.9.15	4.7
2024.9.20	4.7
2024.9.25	4.7
2024.9.30	4.7
2024.10.15	4.7
2024.10.30	4.7
2024.11.15	4.7
2024.11.30	4.7
2024.12.15	4.7
2024.12.30	4.7
2025.1.15	4.7
2025.1.30	4.7
2025.2.15	4.7
2025.2.30	4.7
2025.3.15	4.7
2025.3.30	4.7
2025.4.15	4.7
2025.4.30	4.7

## Sheet: Sheet2
Time	settlement(mm)
	Left side (pile head)	Left side (Soil bewteen piles)	Center (pile head)	Center (Soil bewteen piles)	Right side (pile head)	Right side (Soil bewteen piles)
2024.3.5	0.00379	0.61739	0.00221	0.53204	0.00685	0.77238
2024.3.10	0.01526	2.48722	0.00891	2.14338	0.0276	3.11164
2024.3.15	0.04179	6.81198	0.04569	8.52212	0.04034	5.87025
2024.3.25	0.05319	8.67085	0.05816	10.8477	0.05135	7.47214
2024.3.26	0.05704	9.29858	0.06237	11.633	0.05507	8.01309
2024.4.1	0.08737	14.2426	0.09554	17.8181	0.08435	12.2736
2024.4.5	0.08742	14.2517	0.0956	17.8296	0.0844	12.2814
2024.4.10	0.10259	16.7237	0.11218	20.9222	0.09904	14.4117
2024.4.15	0.12153	19.8119	0.1329	24.7857	0.11733	17.073
2024.4.20	0.14427	23.5186	0.15776	29.4229	0.13929	20.2672
2024.4.29	0.17457	28.4589	0.1909	35.6036	0.16854	24.5246
2024.5.6	0.18974	30.9321	0.20749	38.6975	0.18319	26.6558
2024.5.13	0.26928	43.8973	0.29446	54.9177	0.25998	37.8287
2024.5.17	0.31473	51.3071	0.34417	64.1877	0.30386	44.2141
2024.5.22	0.34884	56.8672	0.38146	71.1437	0.33679	49.0055
2024.5.24	0.40941	66.7411	0.4477	83.4965	0.39527	57.5144
2024.5.28	0.43597	71.0714	0.47675	88.9138	0.42091	61.246
2024.6.2	0.46247	75.3925	0.50573	94.3197	0.4465	64.9698
2024.6.8	0.50037	81.5707	0.54717	102.049	0.48309	70.2939
2024.6.12	0.51176	83.427	0.55963	104.371	0.49409	71.8936
2024.6.24	0.52692	85.8984	0.5762	107.463	0.50872	74.0233
2024.7.4	0.54593	88.9975	0.59699	111.34	0.52708	76.6939
2024.7.10	0.54976	89.6211	0.60118	112.12	0.53077	77.2313
2024.7.20	0.56492	92.0924	0.61775	115.212	0.5454	79.361
2024.8.1	0.58385	95.1786	0.63846	119.073	0.56368	82.0205
2024.8.10	0.57632	93.9507	0.63022	117.537	0.55641	80.9624
2024.8.26	0.61801	100.747	0.67581	126.04	0.59666	86.8194
2024.8.31	0.61428	100.139	0.67173	125.279	0.59306	86.2952
2024.9.1	0.62565	101.993	0.68417	127.598	0.60404	87.8929
2024.9.5	0.65596	106.935	0.71732	133.781	0.63331	92.1514
2024.9.15	0.66357	108.174	0.72563	135.331	0.64065	93.2196
2024.9.20	0.67875	110.65	0.74224	138.429	0.65531	95.353
2024.9.25	0.69772	113.742	0.76298	142.297	0.67362	98.0179
2024.9.30	0.70533	114.983	0.7713	143.849	0.68097	99.0868
2024.10.15	0.70922	115.617	0.77556	144.643	0.68473	99.6336
2024.10.30	0.72072	117.491	0.78813	146.987	0.69582	101.248
2024.11.15	0.71698	116.882	0.78404	146.225	0.69222	100.723
2024.11.30	0.7208	117.505	0.78822	147.005	0.69591	101.261
2024.12.15	0.72475	118.148	0.79254	147.809	0.69972	101.815
2024.12.30	0.74009	120.65	0.80932	150.939	0.71453	103.97
2025.1.15	0.74406	121.296	0.81365	151.747	0.71836	104.527
2025.1.30	0.73284	119.467	0.80138	149.459	0.70753	102.951
2025.2.15	0.74436	121.346	0.81398	151.809	0.71865	104.57
2025.2.30	0.74068	120.746	0.80996	151.059	0.7151	104.053
2025.3.15	0.74837	122	0.81837	152.628	0.72253	105.134
2025.3.30	0.74469	121.399	0.81434	151.877	0.71897	104.616
2025.4.15	0.74863	122.041	0.81865	152.679	0.72277	105.169
2025.4.30	0.745	121.45	0.81468	151.94	0.71927	104.66

## Sheet: Sheet3
Time	settlement(mm)
	3 m	6 m	9 m	12 m	15 m
2024.3.5	5.59889	4.8076	4.38921	3.20714	2.02896
2024.3.10	13.2974	11.4181	10.4244	7.61697	4.81879
2024.3.15	18.8963	16.2257	14.8136	10.8241	6.84775
2024.3.25	26.5947	22.8361	20.8487	15.2339	9.63755
2024.3.26	30.7939	26.4418	24.1407	17.6393	11.1593
2024.4.1	38.4924	33.0523	30.1758	22.0491	13.9491
2024.4.5	48.9903	42.0665	38.4056	28.0625	17.7534
2024.4.10	58.0885	49.8789	45.5381	33.2741	21.0505
2024.4.15	63.6874	54.6865	49.9273	36.4812	23.0794
2024.4.20	65.7867	56.4891	51.573	37.6838	23.8402
2024.4.29	69.986	60.0949	54.8651	40.0892	25.362
2024.5.6	69.986	60.0949	54.8651	40.0892	25.362
2024.5.13	72.7856	62.4988	57.0598	41.6928	26.3765
2024.5.17	77.6847	66.7056	60.9004	44.4992	28.1519
2024.5.22	79.0845	67.9076	61.9978	45.301	28.6592
2024.5.24	84.683	72.7148	66.3866	48.5079	30.6879
2024.5.28	88.8823	76.3206	69.6787	50.9133	32.2097
2024.6.2	88.1824	75.7196	69.13	50.5124	31.9561
2024.6.8	93.0816	79.9264	72.9707	53.3188	33.7315
2024.6.12	97.2809	83.5323	76.2627	55.7242	35.2533
2024.6.24	98.6807	84.7342	77.3601	56.526	35.7605
2024.7.4	100.08	85.9356	78.4569	57.3275	36.2675
2024.7.10	103.579	88.9405	81.2002	59.332	37.5357
2024.7.20	109.178	93.7482	85.5896	62.5393	39.5647
2024.8.1	111.978	96.1521	87.7843	64.1429	40.5792
2024.8.10	111.278	95.5512	87.2356	63.742	40.3256
2024.8.26	117.577	100.96	92.1737	67.3501	42.6083
2024.8.31	120.376	103.363	94.3679	68.9534	43.6226
2024.9.1	123.875	106.368	97.1112	70.9579	44.8907
2024.9.5	125.275	107.57	98.2086	71.7597	45.398
2024.9.15	126.675	108.772	99.3059	72.5616	45.9052
2024.9.20	127.375	109.373	99.8546	72.9625	46.1589
2024.9.25	127.375	109.373	99.8546	72.9625	46.1589
2024.9.30	128.075	109.974	100.403	73.3634	46.4125
2024.10.15	130.513	112.068	102.315	74.76	47.296
2024.10.30	131.229	112.682	102.876	75.1703	47.5556
2024.11.15	135.464	116.319	106.196	77.5959	49.0901
2024.11.30	136.18	116.934	106.757	78.0061	49.3497
2024.12.15	137.6	118.153	107.871	78.8199	49.8645
2024.12.30	139.727	119.98	109.538	80.0383	50.6353
2025.1.15	141.856	121.808	111.207	81.2579	51.4068
2025.1.30	143.99	123.64	112.88	82.48	52.18
2025.2.15	143.99	123.64	112.88	82.48	52.18
2025.2.30	143.99	123.64	112.88	82.48	52.18
2025.3.15	143.99	123.64	112.88	82.48	52.18
2025.3.30	143.99	123.64	112.88	82.48	52.18
2025.4.15	143.99	123.64	112.88	82.48	52.18
2025.4.30	143.99	123.64	112.88	82.48	52.18
