# Supplementary material for: Field investigation of the bearing behavior of grouted gravel pile composite foundations in Karst Terrain
Source: PLoS One. 2026 May 13;21(5):e0348701. doi: 10.1371/journal.pone.0348701 (PMC13170866; doi:10.1371/journal.pone.0348701)
Supplement: S1 Dataset — (ZIP) [file pone.0348701.s001.zip › Supporting Information/Variation of soil pressure and pore water pressure in section DK123+319.xlsx]

## Sheet: Earth pressure kPa 
Time	Pile head	Soil between piles
2024.3.5	8.48899	0
2024.3.10	8.46397	-8.6529
2024.3.15	10.5698	-9.6497
2024.3.25	12.6756	20.0133
2024.3.26	16.9123	25.3616
2024.4.1	29.6598	28.1921
2024.4.5	38.1363	32.3916
2024.4.10	61.5161	33.0556
2024.4.15	76.3854	36.8593
2024.4.20	93.3881	38.8479
2024.4.29	110.378	38.7115
2024.5.6	135.889	38.7539
2024.5.13	159.231	35.9649
2024.5.17	178.337	38.2672
2024.5.22	199.58	32.2199
2024.5.24	212.321	32.3878
2024.5.28	220.782	28.2565
2024.6.2	233.505	28.937
2024.6.8	250.501	27.0804
2024.6.12	263.221	22.9249
2024.6.24	284.441	22.0404
2024.7.4	297.164	25.331
2024.7.10	305.644	22.8116
2024.7.20	309.877	23.754
2024.8.1	318.353	24.7019
2024.8.10	326.811	22.8249
2024.8.26	331.019	21.5251
2024.8.31	339.483	25.5058
2024.9.1	345.813	21.4889
2024.9.5	356.405	21.7981
2024.9.15	360.601	23.7753
2024.9.20	362.692	23.9256
2024.9.25	366.903	23.7753
2024.9.30	367.337	24.2609
2024.10.15	367.284	24.2609
2024.10.30	371.481	24.2609
2024.11.15	371.441	24.2609
2024.11.30	373.51	24.2609
2024.12.15	369.21	24.2609
2024.12.30	369.17	24.2609
2025.1.15	373.369	24.2609
2025.1.30	373.313	24.2609
2025.2.15	373.276	24.2609
2025.2.30	371.12	24.2609
2025.3.15	375.311	24.2609
2025.3.30	375.276	24.2609
2025.4.15	375.22	24.2609
2025.4.30	375.22	24.2609

## Sheet: Pore water pressure (kPa) 
Time	Depth(m)
	1.5 m	7.5 m	10.5 m	13.5 m
2024.3.5	46.7802	66.8479	112.762	125.01
2024.3.10	46.91	67.3216	113.365	125.27
2024.3.15	46.6504	65.5846	112.279	123.843
2024.3.25	46.6504	65.7425	113.124	124.232
2024.3.26	47.9483	66.69	113.969	125.788
2024.4.1	47.4292	65.9005	113.728	125.399
2024.4.5	51.4497	69.8465	114.09	128.768
2024.4.10	51.1905	70.9506	113.728	129.415
2024.4.15	51.4497	70.162	114.452	130.58
2024.4.20	53.9112	72.6849	115.055	132.262
2024.4.29	53.9112	73.1577	114.693	131.874
2024.5.6	54.947	73.3153	114.572	132.52
2024.5.13	54.5586	73.6305	114.934	132.65
2024.5.17	53.6522	72.212	114.09	131.874
2024.5.22	54.0407	71.5814	114.934	131.097
2024.5.24	55.5942	74.2608	114.814	133.684
2024.5.28	56.5001	75.6784	114.693	135.105
2024.6.2	56.8328	75.6784	118.292	136.837
2024.6.8	56.9811	75.6784	113.97	133.513
2024.6.12	56.7691	92.488	128.892	147.995
2024.6.24	58.6988	92.488	122.885	141.171
2024.7.4	59.9914	92.488	124.689	143.361
2024.7.10	57.0176	92.488	121.321	139.236
2024.7.20	57.1469	92.488	123.246	141.3
2024.8.1	56.1119	92.488	121.08	138.849
2024.8.10	55.3354	92.488	121.321	138.462
2024.8.26	54.947	92.488	119.635	137.43
2024.8.31	52.3568	92.488	117.949	134.847
2024.9.1	51.3201	92.488	117.467	134.33
2024.9.5	51.3201	92.488	117.346	134.33
2024.9.15	50.283	92.488	118.069	133.296
2024.9.20	51.3201	92.488	117.467	134.33
2024.9.25	51.3201	92.488	117.346	134.33
2024.9.30	50.283	92.488	118.069	133.296
2024.10.15	50.283	92.488	118.069	133.296
2024.10.30	50.283	92.488	118.069	133.296
2024.11.15	50.283	92.488	118.069	133.296
2024.11.30	50.283	92.488	118.069	133.296
2024.12.15	50.283	92.488	118.069	133.296
2024.12.30	50.283	92.488	118.069	133.296
2025.1.15	50.283	92.488	118.069	133.296
2025.1.30	50.283	92.488	118.069	133.296
2025.2.15	50.283	92.488	118.069	133.296
2025.2.30	50.283	92.488	118.069	133.296
2025.3.15	50.283	92.488	118.069	133.296
2025.3.30	50.283	92.488	118.069	133.296
2025.4.15	50.283	92.488	118.069	133.296
2025.4.30	50.283	92.488	118.069	133.296
